# Supplementary material for: Effect of Synthesis and Processing Conditions on the Sintering Behavior and Total Conductivity of High-Entropy Fluorite/Bixbyite Oxides (RE-HEOs)
Source: Materials (Basel). 2025 Jun 5;18(11):2663. doi: 10.3390/ma18112663 (PMC12156929; doi:10.3390/ma18112663)
Supplement: Supplementary file 1 [file materials-18-02663-s001.zip]

Archive with 1 entries (1 files):
- Supplementary Materials-materials-3661008.pdf
